# Supplementary material for: Characterizing Winter Wheat Germplasm for Fusarium Head Blight Resistance Under Accelerated Growth Conditions
Source: Front Plant Sci. 2021 Aug 25;12:705006. doi: 10.3389/fpls.2021.705006 (PMC8425451; doi:10.3389/fpls.2021.705006)
Supplement: Supplementary file 1 [file Data_Sheet_1.xlsx]

## Sheet: Sheet1
Supplementary Table 1 Broad-sense heritability (H2), genetic variance, coefficient of variation and grand mean of Fusarium head blight (FHB) severity and five agronomic traits in wheat
Statistic	AUDPCFHB	Heading stage	Anthesis	Spike length	Spike width	FLA
Lantmannen
H2	0.53	0.69	0.67	0.77	0.44	0.41
Genotype Variance	7129.3	0.26	0.25	66.94	0.64	5.66
Residual Variance	24952.8	0.45	0.48	79.37	3.23	32.77
Grand Mean	225.13	2.39	2.09	87.82	11.1	18.02
CV	70.17	28.08	33.32	10.14	16.18	31.78
Genotype significance	***	***	***	***	***	***
Nordgen
H2	0.57	0.79	0.41	0.7	0.64	0.53
Genotype Variance	8424.66	0.34	0.08	47.48	0.7	5.97
Residual Variance	25817.1	0.37	0.47	81.4	1.54	21.12
Grand Mean	195.53	2.32	1.62	76.44	11.23	17.15
CV	82.17	26.14	42.22	11.8	11.05	26.79
Genotype significance	***	***	***	***	***	***
AUDPC, area under disease progress curve; FLA, flag leaf area, ***significant at P<0.0001; CV, coefficient of variation
Supplementary Table 2: QTLs detected by Blink and SUPER for FHB severity within breeding and genebank wheat materials at P<0.001 (-log(P)=3)
QTL	SNP	Chromosome	Position (cM)	Minor allele frequency	Model
Breeding set (N=272)
	D_GBUVHFX01API9H_416	1B	102.92	0.141544	Blink, SUPER
	BS00023068_51	2B	20.61	0.371324	Blink, SUPER
	BS00081231_51	2B	109.24	0.181985	SUPER
	BobWhite_c41676_137	2B	109.53	0.358456	SUPER
	Tdurum_contig12008_803	3B	9.7	0.158088	Blink, SUPER
	wsnp_Ex_rep_c66331_64502558	3B	11.56	0.174632	Blink
	wsnp_Ex_c2723_5047696	3B	13.79	0.373162	SUPER
SLUfhbchr3B.4	wsnp_Ex_c34975_43204180*	3B	67.45	0.0514706	Blink, SUPER
	Kukri_c18009_398	3B	67.67	0.0533088	Blink, SUPER
SLUfhbchr3D.5a	RAC875_rep_c115090_51*	3D	0	0.185662	Blink, SUPER
	BS00021873_51	5A	38.74	0.430147	Blink, SUPER
	RFL_Contig5616_1779	5B	183.93	0.391544	SUPER
	Kukri_rep_c104648_439	6A	54.65	0.0551471	Blink, SUPER
	Kukri_rep_c104648_106	6A	54.91	0.0533088	Blink, SUPER
	wsnp_Ex_c351_689415*	7B	143.23	0.323529	SUPER
Genebank set (N=160)
SLUfhbchr3B.4	Tdurum_contig43263_243 ͣ	3B	62.31	0.05	Blink, SUPER
	BS00025114_51	3B	62.57	0.0375	SUPER
	BS00022512_51	3B	80.13	0.365625	Blink
SLUfhbchr3D.5b	JD_c7714_954*	3D	143.01	0.0375	Blink, SUPER
	BobWhite_c332_340	3D	156.06	0.034375	SUPER
	Kukri_rep_c78644_408	4B	95.64	0.334375	SUPER
	RAC875_c34971_137	7A	50.49	0.43125	Blink
	Kukri_c66626_288	7A	97	0.35	Blink
	*detected at P<0.0001 (-log10(P)>4), ͣdetected at Bonferroni threshold at 0.05
	Naming of QTLs detected at P≤0.0001 continued from combined data set (Table 1)
Supplementary Table 3: Significant SNPs detected by seven GWAS models at P<0.0001 (-log10(P)>4) for heading stage, anthesis, spike width, spike length and flag area in 432 wheat lines from both breeding and genebank set
QTL	SNP	Chromosome	Position (cM)	Minor allele frequency	Effect	Model(s)
HEADING STAGE
SLUhschr1A.1	wsnp_Ex_rep_c81556_76277906	1A	111.55	0.0891204	0.139949	FarmCPU
SLUhschr1B.2	RAC875_c400_1363	1B	60.62	0.0324074	-0.319604	GLM, SUPER
SLUhschr1B.3	BobWhite_c14304_687	1B	85.57	0.168981	-0.154742	GLM,SUPER
SLUhschr1B.4	Kukri_c18109_331	1B	110.16	0.0335648	NA	SUPER
SLUhschr1D.5	CAP7_c9557_164	1D	105.88	0.0405093	NA	SUPER
SLUhschr2A.6	wsnp_Ku_c16358_25225060	2A	120.18	0.135417	0.163412	GLM, FarmCPU, Blink
SLUhschr2B.7	RAC875_rep_c72435_90	2B	88.44	0.216435	0.185788	FarmCPU, Blink
SLUhschr2B.8	RAC875_c29937_325	2B	114.91	0.216435	NA	SUPER
SLUhschr3A.9	wsnp_JD_c2722_3653988	3A	35.55	0.0648148	-0.235991	GLM, SUPER
SLUhschr3A.10	Tdurum_contig22253_104	3A	86.93	0.334491	-0.192347	FarmCPU, Blink
SLUhschr3A.11	Kukri_rep_c69970_717	3A	110.55	0.365741	0.156467	CMLM
SLUhschr3A.12	BS00097939_51	3A	173.15	0.159722	-0.159389	GLM,CMLM
SLUhschr3B.13	Ku_c27771_508	3B	66.78	0.0451389	-0.23 to -0.32	GLM,SUPER, FarmCPU, Blink
"	Kukri_c30535_58	3B	62.31	0.118056	-0.172952	GLM, SUPER
SLUhschr4A.14	Ex_c17894_1159	4A	48.52	0.0381944	-0.466813	GLM,SUPER
SLUhschr4B.15	Tdurum_contig76213_958	4B	38.07	0.0428241	-0.304407	GLM,SUPER
SLUhschr5A.16	Tdurum_contig10128_593	5A	41.88	0.0949074	NA	SUPER
"	wsnp_Ex_c2718_5038582	5A	43.38	0.09375	NA	SUPER
"	wsnp_CAP11_c2100_1109583	5A	53.47	0.0636574	NA	SUPER
SLUhschr5A.17	JD_c5000_410	5A	67	0.270833	-0.123154	GLM, FarmCPU, Blink
"	Kukri_c57965_109	5A	70.3	0.409722	-0.157527	GLM,CMLM
SLUhschr5A.18	BobWhite_c11539_336	5A	148.3	0.309028	-0.128698	CMLM
SLUhschr5B.19	wsnp_Ex_c831_1625061	5B	11.23	0.118056	-0.16	SUPER, FarmCPU
SLUhschr5B.20	Excalibur_c4031_1227	5B	68.36	0.429398	-0.14937	GLM
"	IAAV6818	5B	69.19	0.416667	-0.156237	GLM,CMLM
"	wsnp_JD_c9613_10432955	5B	71.12	0.425926	-0.142787	GLM
"	RFL_Contig5739_1542	5B	71.24	0.0590278	0.290915	CMLM, FarmCPU
"	Kukri_c23752_659	5B	71.64	0.375	-0.135983	GLM
SLUhschr5B.21	wsnp_Ku_c25613_35580381	5B	128.64	0.0833333	-0.232871	MLM, SUPER, MLMM
SLUhschr6A.22	Tdurum_contig44853_1083	6A	3.79	0.398148	0.138475	GLM,SUPER
"	BS00083630_51	6A	13.45	0.152778	NA	SUPER
SLUhschr6A.23	RAC875_c28637_1004	6A	71.24	0.484954	NA	Blink
"	IACX5813	6A	85.07	0.0763889	NA	SUPER
SLUhschr6A.24	wsnp_BE403154A_Ta_2_9	6A	100.12	0.200231	NA	SUPER
"	Tdurum_contig46670_911	6A	128.26	0.0300926	-0.233824	FarmCPU
SLUhschr6B.25	Kukri_c3292_670	6B	76.2	0.0428241	-0.23 to -0.33	GLM,SUPER, FarmCPU
SLUhschr7B.26	Kukri_c52496_434	7B	86.39	0.12963	-0.170706	CMLM
"	Excalibur_c5700_244	7B	86.68	0.138889	-0.167162	CMLM
SLUhschr7B.27	BS00101364_51	7B	120.11	0.30787	0.137589	GLM
"	wsnp_Ex_c56425_58548596	7B	120.42	0.329861	0.15945	GLM,SUPER
"	RAC875_c41903_122	7B	121.6	0.0914352	-0.187709	GLM,SUPER
ANTHESIS
SLUanthchr1A.1	IACX5994	1A	105.74	0.335648	0.16	GLM,SUPER, FarmCPU, Blink
"	Ku_c8992_405	1A	106.63	0.334491		SUPER
SLUanthchr2B.2	Ex_c55735_1012	2B	105.91	0.346065	NA	Blink
SLUanthchr4A.3	BS00107069_51	4A	61.91	0.259259	-0.140274	GLM, SUPER, Blink
SLUanthchr4A.4	RAC875_c40654_206	4A	120.11	0.486111		SUPER
SLUanthchr4D.5	IAAV6015	4D	86.08	0.0613426	-0.231178	GLM, Blink
SLUanthchr5A.6	Kukri_c57965_109	5A	70.3	0.409722	NA	Blink
SLUanthchr5B.7	Kukri_c48575_470	5B	176.61	0.164352	NA	Blink
SLUanthchr6B.8	RAC875_c6649_642	6B	75.75	0.165509	NA	Blink
SLUanthchr7A.9	Tdurum_contig54832_139	7A	201.78	0.296296	-0.130923	GLM, SUPER
SLUanthchr7B.10	RFL_Contig5898_807	7B	143.23	0.142361	0.150162	GLM, Blink
"	Kukri_rep_c79716_389	7B	150.6	0.225694		SUPER
SPIKE LENGTH
SLUsplchr1A.1	Kukri_c27785_400	1A	79.46	0.0543981	-5.10 to '-3.10	GLM,MLM,CMLM, SUPER, MLMM, FarmCPU, Blink
SLUsplchr1D.2	RFL_Contig1338_2062	1D	32.98	0.331019		Blink
SLUsplchr1D.3	Kukri_c44738_477	1D	67.72	0.163194		Blink
SLUsplchr2A.4	BS00066186_51	2A	82.77	0.391204	-1.82 to '-1.34	GLM,CMLM, SUPER, FarmCPU
SLUsplchr2A.5	RFL_Contig5277_888	2A	177.65	0.0833333	NA	SUPER
SLUsplchr2B.6	Ra_c105904_1191	2B	159.66	0.361111	´ -2.6, '-0.30	GLM, SUPER, FarmCPU
SLUsplchr3A.7	Kukri_c54729_181	3A	85.39	0.155093	2.79409	GLM, CMLM, SUPER, Blink
"	Tdurum_contig22253_104	3A	86.93	0.334491	-3.79 to '-2.63	GLM,MLM,CMLM, SUPER, MLMM, FarmCPU, Blink
"	wsnp_Ex_rep_c69577_68526990	3A	89.47	0.185185	2.54043	GLM, CMLM, SUPER
SLUsplchr3B.8	Tdurum_contig47635_876	3B	34.2	0.203704	-2.36356	GLM, CMLM, SUPER
SLUsplchr5A.9	Excalibur_c45894_552	5A	76.81	0.0393519	4.61201	GLM
SLUsplchr5B.10	BS00039874_51	5B	147.85	0.0787037	-3.69186	GLM,CMLM, SUPER, Blink
SLUsplchr6A.11	wsnp_Ex_c1104_2118684	6A	79.08	0.452546	2.66672	CMLM, SUPER
"	IAAV7384	6A	80.1	0.481481	-2.23 to -0.20	GLM,MLM,CMLM, SUPER, MLMM, FarmCPU
"	BS00036878_51	6A	80.71	0.452546	-2.20732	CMLM
"	IACX2250	6A	81.17	0.445602	2.32209	GLM,CMLM, SUPER
"	RFL_Contig3687_972	6A	81.64	0.292824	2.1028	GLM, CMLM, SUPER, Blink
"	IAAV622	6A	82.38	0.300926	NA	SUPER
"	RAC875_c62614_191	6A	82.79	0.288194	NA	SUPER
SLUsplchr6A.12	Tdurum_contig46670_911	6A	128.26	0.0300926		Blink
SLUsplchr7B.13	wsnp_JD_c9040_9947841	7B	68.84	0.295139	2.55814	CMLM, SUPER
SLUsplchr7B.14	wsnp_RFL_Contig3854_4205716	7B	69.93	0.289352	2.78624	GLM, CMLM, SUPER, Blink
SLUsplchr7B.15	Excalibur_rep_c116920_300	7B	71.66	0.0960648	3.66355	GLM
SPIKE WIDTH
SLUspwchr1A.1	wsnp_Ex_c1427_2736441	1A	70.79	0.0752315	NA	Blink
SLUspwchr2A.2	Excalibur_rep_c112367_293	2A	25.97	0.293981	NA	Blink
SLUspwchr3A.3	Ra_c38505_555	3A	88.02	0.0416667	-0.730332	GLM
SLUspwchr4A.4	Jagger_rep_c10288_53	4A	54.83	0.03125	0.743666	GLM, SUPER, Blink
SLUspwchr5A.5	BS00099534_51	5A	16.62	0.248843	-0.286313	GLM, MLM,CMLM, SUPER,MLMM, Blink
SLUspwchr7A.6	Tdurum_contig12326_232	7A	133.99	0.208333	-0.31831	FarmCPU
SLUspwchr7B.7	Ku_c28853_1518	7B	76.17	0.206019	-0.340975	GLM, FarmCPU, Blink
FLAG LEAF AREA
SLUflachr3A.1	wsnp_Ex_c1538_2937905	3A	85.39	0.0335648	NA	SUPER
"	Tdurum_contig22253_104	3A	86.93	0.31872		Blink
SLUflachr3B.2	Kukri_c32803_150	3B	8.59	0.333333	NA	SUPER
SLUflachr4A.3	BS00039641_51	4A	125.87	0.377962	0.957184	GLM, SUPER, Blink
SLUflachr5A.4	wsnp_Ku_c15816_24541162	5A	62.72	0.239336		Blink
SLUflachr5B.5	CAP7_c1155_57	5B	69.19	0.362559	-1.18528	FarmCPU, Blink
SLUflachr5B.6	RAC875_c8927_1434	5B	127.96	0.07109		Blink
SLUflachr5B.7	BS00029720_51	5B	176.18	0.171296	NA	SUPER
"	BobWhite_c16916_658	5B	176.61	0.171296	NA	SUPER
Supplementary Table 4: QTLs detected by Blink for heading, anthesis, spike length, spike width and Flag leaf area in Breeding set and Genebank set lines at P<0.001
QTL	SNP	Chromosome	Position (cM)	P.value	Minor allele frequency
HEADING
Breeding set
	Ra_c68984_1882a	1B	70.08	3.45146e-06	0.113971
	tplb0048b10_1365	1B	79.77	0.000870953	0.0404412
	RFL_Contig5277_888	2A	177.65	0.000565524	0.0974265
	IAAV2065	2A	183.77	0.00027176	0.0753676
	wsnp_Ex_c3964_7181151	2D	98.59	0.00027176	0.0753676
SLUhschr3B.13	wsnp_Ex_c1934_3648624 ͣ	3B	75.19	1.93192e-06	0.0863971
	Kukri_rep_c68263_453	5A	53.47	0.000945627	0.196691
	BS00023152_51	5A	137.98	0.000713841	0.413603
SLUhschr5B.19	wsnp_Ex_c831_1625061 ͣ	5B	11.23	9.35834e-09	0.152574
	IAAV1706	5B	71.64	0.00075825	0.222426
	Tdurum_contig62941_85	6B	39.24	0.000167721	0.424632
Genebank set
	BS00100774_51	1A	13.73	0.000163616	0.246875
	wsnp_JD_c13903_13781269	1A	77.78	0.000184196	0.15
	Excalibur_c23473_451	1D	65.89	0.000234488	0.29375
SLUhschr3B.13	Ku_c27771_508*	3B	66.78	4.94855e-05	0.065625
	Kukri_rep_c104877_2166	5A	59.11	0.000258787	0.19375
	Tdurum_contig12540_72	5B	47.27	0.000757006	0.04375
	IACX6496	5D	70.11	0.00100977	0.115625
SLUhschr6A.23	tplb0052b07_577 ͣ	6A	71.24	3.25593e-06	0.334375
SLUhschr7B.28	Kukri_c18055_1740 ͣ	7A	230.4	7.73214e-11	0.196875
	Ku_c32426_324	7D	148.35	0.000631205	0.03125
ANTHESIS
Breeding set
	IACX5994	1A	105.74	0.000213204	0.46875
	Excalibur_c47013_1503	1A	104.82	0.000900644	0.479779
	Nordgen
	BS00100774_51	1A	13.73	0.000510576	0.246875
	Ex_c17894_1159	4A	48.52	0.000368571	0.096875
	Excalibur_rep_c103261_161	4A	154.3	0.000738659	0.0375
	Ku_c6319_201	5A	53.25	0.000587669	0.16875
SPIKE LENGTH
Breeding set
	BS00026037_51	2B	159.66	0.000235666	0.360294
	wsnp_BE444144D_Ta_1_1	2D	44.3	0.000191132	0.316176
	Kukri_c49670_857	2D	43.37	0.0008884	0.259191
	BS00080239_51	2D	44.96	0.000934737	0.253676
	BS00083504_51	2D	45.29	0.000954195	0.25
	Kukri_c48750_1416	3B	61.89	0.0005334	0.0551471
	BS00072151_51	3B	66.63	0.000811265	0.0790441
	BS00062823_51	6A	79.08	0.000668199	0.25
	Excalibur_c34574_452	6A	79.39	0.000559748	0.242647
	IAAV7384	6A	80.1	0.000879879	0.321691
	BS00082460_51	6A	136.85	0.000570987	0.270221
	Tdurum_contig70819_393	6A	140.87	0.000187124	0.284926
	wsnp_Ex_c2325_4355706	6A	141.08	0.000331167	0.270221
SLUsplchr7A.16	IAAV2865*	7A	126.8	4.22602e-05	0.248162
Genebank set
SLUsplchr1A.17	JG_c936_115 ͣ	1A	29.11	4.30133e-09	0.290625
	Excalibur_c7026_2635	1A	52.55	0.000402607	0.078125
	BS00067339_51	1A	65.44	0.000835674	0.103125
	BS00087600_51	1A	77.78	0.000249869	0.240625
SLUsplchr1A.18	RAC875_c25814_361 ͣ	1A	102.92	3.57445e-08	0.23125
	IACX1240	1B	96.16	0.00102129	0.303125
	wsnp_Ex_c1969_3705930	1D	21.8	0.000750778	0.1375
SLUsplchr5A.19	BS00109052_51 ͣ	5A	49.73	4.17867e-07	0.078125
	wsnp_Ex_c48257_53217539	5B	43.31	0.000218213	0.115625
SLUsplchr6A.11	BS00036878_51*	6A	80.71	9.81603e-05	0.146875
	IAAV7384	6A	80.1	0.000282726	0.153125
	RAC875_c39200_260	6A	71.73	0.000727323	0.3375
	wsnp_Ex_c30264_39202224	6A	85.07	0.000895452	0.125
SLUsplchr7D.20	D_F5XZDLF02FKJFM_220*	7D	197.58	7.09856e-06	0.05
SPIKE WIDTH
Breeding set
	Tdurum_contig12326_232	7A	133.99	0.000665455	0.272059
	Ku_c28853_1518	7B	76.17	0.000254486	0.270221
	RAC875_c30453_292	7B	76.31	0.00103287	0.158088
	BobWhite_c3269_141	7B	77.13	0.000331115	0.34375
	Kukri_c99107_143	7B	77.59	0.00023796	0.341912
	wsnp_Ku_rep_c103690_90365438	7B	120.81	0.000698672	0.0753676
Genebank set
	Excalibur_c23473_451	1D	65.89	0.000246614	0.29375
	wsnp_Ex_rep_c70299_69243401	2A	140.94	0.000549162	0.2875
SLUspwchr2A.8	BS00110128_51*	2A	141.66	7.00388e-05	0.36875
	Ex_c525_1401	2B	16.88	0.000871578	0.328125
	Kukri_rep_c103261_918	2B	28.5	0.000396616	0.146875
	RAC875_c62831_255	2B	32.16	0.000130283	0.14375
	BS00011612_51	3A	88.02	0.000839406	0.1125
	BS00063946_51	3B	95.1	0.000946505	0.396875
	RAC875_c19303_228	4B	56.19	0.000306769	0.16875
SLUspwchr5A.9	Tdurum_contig12967_831*	5A	49.73	8.73845e-06	0.45
SLUspwchr6B.10	Kukri_c85856_60 ͣ	6B	106.13	2.14726e-13	0.4
	wsnp_Ex_c662_1301994	7A	33.45	0.000408767	0.11875
SLUspwchr7B.7	RFL_Contig5098_1248*	7B	68.84	3.00671e-05	0.253125
	Kukri_c67810_105	7B	76.31	0.000553247	0.184375
FLAG LEAF AREA
Breeding set
	Excalibur_c1936_1072	1A	113.19	0.000840634	0.215074
Genebank set
SLUflachr1A.8	Tdurum_contig83113_134*	1A	38.11	4.48391e-05	0.303333
	Excalibur_c5892_1129	1D	32.98	0.000813006	0.14
	BS00063365_51	2B	114.82	0.000916765	0.206667
	RAC875_c69_499	3B	85.66	0.000265746	0.0333333
	Excalibur_rep_c71645_94	3B	9.7	0.000532727	0.46
SLUflachr4B.9	BS00022090_51*	4B	61.84	9.03818e-05	0.14
	RAC875_c35152_372	4B	62.92	0.000418691	0.133333
	BS00066143_51	5A	67	0.000115899	0.433333
SLUflachr5B.10	Excalibur_c92555_283 ͣ	5B	161.32	2.60293e-08	0.323333
	*detected at P<0.0001 (-log10(P)>4), ͣdetected at Bonferroni threshold at 0.05
	Naming of QTLs detected at P≤0.0001 continued from combined data set (Suppl. Table 3)
